# Supplementary material for: Multimorbidity in Incident Heart Failure: Characterisation and Impact on 1-Year Outcomes
Source: J Clin Med. 2024 Jul 8;13(13):3979. doi: 10.3390/jcm13133979 (PMC11242217; doi:10.3390/jcm13133979)
Supplement: Supplementary file 1 [file jcm-13-03979-s001.zip › Table S1.xlsx]

## Sheet: Table S1
Table S1. Hazard ratios of all-cause mortality, all-cause hospital admission, HF-related hospital admission, hospital readmission, and visit to the Emergency Room depending on the presence of each comorbidity in men and women with heart failure. The hazard ratios are adjusted for age and in- or outpatient status at the time of diagnosis and accompanied by their respective 95% confidence intervals…
All-cause mortality	Men			Women
	Hazard Ratio	[95% CI]		Hazard Ratio	[95% CI]
CV1-related comorbidities
Hypertension	0.78	0.702	0.866	0.89	0.796	0.994
Disorders of lipid metabolism	1.037	0.935	1.15	0.876	0.795	0.965
Diabetes Mellitus	1.163	1.045	1.295	1.151	1.034	1.275
Obesity	0.777	0.665	0.909	0.788	0.688	0.903
Acute myocardial infarction	0.92	0.812	1.041	0.899	0.777	1.04
Cardiac dysrhythmias	0.737	0.664	0.819	0.833	0.755	0.918
Cardiac valvular disorders	0.801	0.649	0.99	0.951	0.786	1.15
Other physical comorbidities
Chronic kidney disease	0.901	0.801	1.012	0.835	0.748	0.933
Thyroid disorders	0.846	0.704	1.016	0.896	0.795	1.01
COPD2 and bronchiectasis	1.043	0.927	1.174	1.053	0.883	1.255
Neoplasms	1.183	1.033	1.354	1.217	1.034	1.429
Acute cerebrovascular disease	1.196	1.031	1.388	1.067	0.925	1.23
Deficiency and other anaemia	0.814	0.731	0.907	0.913	0.823	1.005
Asthma	0.696	0.516	0.939	0.87	0.732	1.033
Arthritis	0.746	0.672	0.829	0.813	0.74	0.893
Osteoporosis	0.989	0.767	1.276	0.877	0.785	0.979
Mental comorbidities
Depression and mood disorders	1.104	0.961	1.268	0.949	0.856	1.053
Delirium, dementia, and amnestic and other cognitive disorders	1.227	1.077	1.39716	1.102	0.991	1.226
All-cause hospital admission	Men			Women
	Hazard Ratio	[95% CI]		Hazard Ratio	[95% CI]
CV-related comorbidities
Hypertension	0.867	0.793	0.949	0.934	0.851	1.036
Disorders of lipid metabolism	1.0894	1.0022	1.184	0.968	0.892	1.0504
Diabetes Mellitus	1.054	0.966	1.149	1.146	1.051	1.2499
Obesity	0.907	0.813	1.011	0.98	0.889	1.081
Acute myocardial infarction	1.1296	1.02608	1.2437	1.155	1.0301	1.2964
Cardiac dysrhythmias	1.0085	0.92744	1.09685	1.10073	1.014	1.1948
Cardiac valvular disorders	1.137	0.982	1.317	1.1084	0.9624	1.27659
Other physical comorbidities
Chronic kidney disease	0.981	0.8914	1.0797	0.97066	0.88456	1.065
Thyroid disorders	0.9604	0.837	1.102	1.0957	0.998	1.2026
COPD and bronchiectasis	1.164	1.0614	1.277	1.143	0.998	1.309
Neoplasms	1.219	1.087	1.367	1.191	1.041	1.363
Acute cerebrovascular disease	1.1008	0.96277	1.2586	1.058	0.9308	1.20289
Deficiency and other anaemia	0.994	0.912	1.084	1.0529	0.9697	1.143
Asthma	1.06006	0.86979	1.2919	0.9929	0.872	1.1306
Arthritis	0.87949	0.8078	0.957447	0.986	0.909359	1.069
Osteoporosis	0.9748	0.79008	1.2027	0.99544	0.90922	1.0898
Mental comorbidities
Depression and mood disorders	0.9966	0.888	1.118	1.10025	1.01046	1.198
Delirium, dementia, and amnestic and other cognitive disorders	1.143	1.0139	1.288	1.047	0.948	1.157
HF-related hospital admission	Men			Women
	Hazard Ratio	[95% CI]		Hazard Ratio	[95% CI]
CV-related comorbidities
Hypertension	0.759	0.525	1.097	1.067	0.705	1.616
Disorders of lipid metabolism	0.897	0.631	1.276	0.823	0.592	1.143
Diabetes Mellitus	1.097	0.764	1.577	1.385	0.991	1.936
Obesity	0.708	0.432	1.162	1.09	0.747	1.591
Acute myocardial infarction	1.25	0.848	1.842	1.563	1.035	2.36
Cardiac dysrhythmias	1.145	0.81	1.618	1.069	0.77	1.486
Cardiac valvular disorders	1.34	0.768	2.334	1.115	0.65	1.913
Other physical comorbidities
Chronic kidney disease	1.189	0.814	1.736	1.283	0.905	1.818
Thyroid disorders	1.089	0.635	1.866	0.626	0.404	0.971
COPD and bronchiectasis	0.975	0.655	1.451	0.948	0.536	1.679
Neoplasms	1.136	0.697	1.854	1.346	0.811	2.234
Acute cerebrovascular disease	1.487	0.912	2.426	0.964	0.565	1.646
Deficiency and other anaemia	1.175	0.827	1.669	1.199	0.865	1.662
Asthma	0.665	0.245	1.803	0.748	0.422	1.326
Arthritis	0.631	0.436	0.914	1.16	0.839	1.606
Osteoporosis	0.313	0.077	1.266	0.858	0.589	1.25
Mental comorbidities
Depression and mood disorders	1.309	0.845	2.028	1.058	0.752	1.49
Delirium, dementia, and amnestic and other cognitive disorders	0.86	0.491	1.504	0.879	0.574	1.347
Hospital readmission	Men			Women
	Hazard Ratio	[95% CI]		Hazard Ratio	[95% CI]
CV-related comorbidities
Hypertension	0.905	0.791	1.035	0.913	0.786	1.062
Disorders of lipid metabolism	1.099	0.97	1.244	0.984	0.868	1.116
Diabetes Mellitus	1.176	1.035	1.335	1.205	1.057	1.375
Obesity	0.949	0.809	1.113	0.999	0.861	1.161
Acute myocardial infarction	1.188	1.032	1.368	1.32	1.114	1.564
Cardiac dysrhythmias	1.025	0.905	1.162	1.106	0.975	1.255
Cardiac valvular disorders	1.26	1.024	1.55	1.357	1.112	1.655
Other physical comorbidities
Chronic kidney disease	0.967	0.837	1.116	1.061	0.922	1.222
Thyroid disorders	1.042	0.855	1.27	1.088	0.943	1.255
COPD and bronchiectasis	1.224	1.068	1.402	1.213	0.99	1.486
Neoplasms	1.448	1.232	1.702	1.186	0.965	1.459
Acute cerebrovascular disease	1.213	1.001	1.472	1.217	1.008	1.468
Deficiency and other anaemia	1.115	0.982	1.266	1.045	0.92	1.186
Asthma	1.086	0.811	1.456	0.967	0.791	1.183
Arthritis	0.867	0.764	0.985	1.022	0.902	1.158
Osteoporosis	1.145	0.856	1.531	0.975	0.847	1.123
Mental comorbidities
Depression and mood disorders	1.159	0.984	1.364	1.174	1.032	1.337
Delirium, dementia, and amnestic and other cognitive disorders	1.136	0.95	1.36	0.992	0.85	1.161
Visit to the Emergency Room	Men			Women
	Hazard Ratio	[95% CI]		Hazard Ratio	[95% CI]
CV-related comorbidities
Hypertension	0.923	0.85	1.003	0.921	0.846	1.002
Disorders of lipid metabolism	1.045	0.967	1.128	1.039	0.968	1.114
Diabetes Mellitus	1.035	0.955	1.121	1.08	1.002	1.165
Obesity	0.895	0.809	0.989	0.944	0.867	1.029
Acute myocardial infarction	1.15	1.053	1.256	1.111	1.004	1.229
Cardiac dysrhythmias	1.04	0.963	1.123	1.088	1.013	1.169
Cardiac valvular disorders	1.134	0.99	1.299	1.053	0.929	1.193
Other physical comorbidities
Chronic kidney disease	0.994	0.911	1.085	0.967	0.893	1.049
Thyroid disorders	1.047	0.927	1.183	1.07	0.987	1.161
COPD and bronchiectasis	1.142	1.049	1.244	1.092	0.97	1.231
Neoplasms	1.109	0.995	1.236	1.092	0.968	1.232
Acute cerebrovascular disease	1.127	0.999	1.273	1.065	0.953	1.19
Deficiency and other anaemia	0.988	0.913	1.07	1.059	0.986	1.137
Asthma	1.057	0.882	1.267	1.033	0.925	1.153
Arthritis	0.889	0.823	0.961	1.026	0.957	1.1
Osteoporosis	1	0.827	1.21	1.018	0.941	1.1
Mental comorbidities
Depression and mood disorders	0.98	0.882	1.09	1.157	1.076	1.245
Delirium, dementia, and amnestic and other cognitive disorders	1.146	1.028	1.278	1.105	1.015	1.204
1 Cardiovascular; 2 Chronic obstructive pulmonary disease. Statistically significant hazard ratios are highlighted in bold.
