# Supplementary material for: Multimorbidity in Incident Heart Failure: Characterisation and Impact on 1-Year Outcomes
Source: J Clin Med. 2024 Jul 8;13(13):3979. doi: 10.3390/jcm13133979 (PMC11242217; doi:10.3390/jcm13133979)
Supplement: Supplementary file 1 [file jcm-13-03979-s001.zip › Table S2.xlsx]

## Sheet: Table S2
Table S2. Sex-adjusted hazard ratios of all-cause mortality, all-cause hospital admission, HF-related hospital admission, hospital readmission, and visit to the Emergency Room depending on type comorbidity and age group in patients with heart failure. The hazard ratios are accompanied by their respective 95% confidence intervals.
	CV1-related conditions	p-value	Other physical conditions	p-value	Mental conditions	p-value
Age ≤44 years
All-cause mortality	0.90 (0.06-14.43)	0.942	1.43 (0.09-22.78)	0.802	---	---
Hospital admission related to HF	---	---	---	---	---	---
All-cause hospital admission	1.64 (0.75-3.58)	0.214	0.86 (0.39-1.91)	0.718	1.47 (0.49-4.43)	0.493
Hospital readmission	2.86 (0.74-11.12)	0.128	0.81 (0.23-2.88)	0.739	2.67 (0.65-10.93)	0.171
Visit to the Emergency Room	1.52 (0.80-2.89)	0.200	0.84 (0.43-1.63)	0.600	0.84 (0.29-2.44)	0.750
Age 45-64 years
All-cause mortality	0.60 (0.27-1.36)	0.221	1.83 (0.87-3.82)	0.110	1.02 (0.49-2.14)	0.950
Hospital admission related to HF	---	---	1.85 (0.40-8.48)	0.427	1.78 (0.61-5.23)	0.294
All-cause hospital admission	1.08 (0.71-1.64)	0.720	1.07 (0.81-1.40)	0.643	1.11 (0.84-1.47)	0.451
Hospital readmission	1.32 (0.69-2.52)	0.400	1.48 (0.97-2.24)	0.065	1.15 (0.78-1.71)	0.480
Visit to the Emergency Room	1.08 (0.72-1.62)	0.712	1.20 (0.92-1.58)	0.185	1.13 (0.87-1.48)	0.356
Age 65-84 years
All-cause mortality	0.71 (0.56-0.91)	0.006	0.80 (0.68-0.94)	0.007	1.15 (1.01-1.31)	0.032
Hospital admission related to HF	0.75 (0.37-1.55)	0.446	1.48 (0.84-2.62)	0.180	0.93 (0.65-1.33)	0.689
All-cause hospital admission	0.95 (0.77-1.15)	0.581	1.17 (1.02-1.33)	0.020	1.09 (0.99-1.19)	0.062
Hospital readmission	0.86 (0.65-1.15)	0.311	1.36 (1.11-1.67)	0.003	1.11 (0.98-1.27)	0.108
Visit to the Emergency Room	0.91 (0.76-1.08)	0.281	1.19 (1.06-1.34)	0.003	1.12 (1.04-1.21)	0.003
Age ≥85 years
All-cause mortality	0.66 (0.58-0.76)	<0.001	0.82 (0.73-0.92)	0.001	1.05 (0.96-1.14)	0.290
Hospital admission related to HF	0.91 (0.44-1.86)	0.786	1.05 (0.60-1.84)	0.857	1.17 (0.80-1.71)	0.413
All-cause hospital admission	1.16 (0.96-1.40)	0.127	1.03 (0.89-1.17)	0.708	1.10 (1.00-1.21)	0.037
Hospital readmission	1.20 (0.89-1.62)	0.240	1.01 (0.82-1.25)	0.893	1.14 (0.99-1.31)	0.069
Visit to the Emergency Room	1.06 (0.90-1.25)	0.482	1.04 (0.93-1.18)	0.479	1.12 (1.03-1.21)	0.005
1 Cardiovascular. Statistically significant hazard ratios are highlighted in bold.
